# Supplementary material for: Three-Dimensional-Printed Polymer–Polymer Composite Electrolytes for All-Solid-State Li Metal Batteries
Source: Polymers (Basel). 2025 Aug 30;17(17):2369. doi: 10.3390/polym17172369 (PMC12431134; doi:10.3390/polym17172369)
Supplement: Supplementary file 1 [file polymers-17-02369-s001.zip]

Archive with 1 entries (1 files):
- polymers-3833475-supplementary.pdf
